# Supplementary material for: Machine Learning for Predicting Risk of Early Dropout in a Recovery Program for Opioid Use Disorder
Source: Healthcare (Basel). 2022 Jan 25;10(2):223. doi: 10.3390/healthcare10020223 (PMC8871589; doi:10.3390/healthcare10020223)
Supplement: Supplementary file 1 [file healthcare-10-00223-s001.zip]

Archive with 1 entries (1 files):
- healthcare-1566378-supplementary.pdf
